# Supplementary material for: An Investigation of Burkholderia pseudomallei Seroprevalence in Market Pigs Slaughtered at Selected Pig Abattoirs in Uganda
Source: Pathogens. 2022 Nov 16;11(11):1363. doi: 10.3390/pathogens11111363 (PMC9699407; doi:10.3390/pathogens11111363)
Supplement: Supplementary file 1 [file pathogens-11-01363-s001.zip]

Archive with 1 entries (1 files):
- pathogens-2000769-supplementary.pdf
